# Supplementary material for: First Crystal Structure of Bacterial Oligopeptidase B in an Intermediate State: The Roles of the Hinge Region Modification and Spermine
Source: Biology (Basel). 2021 Oct 9;10(10):1021. doi: 10.3390/biology10101021 (PMC8533160; doi:10.3390/biology10101021)
Supplement: Supplementary file 1 [file biology-10-01021-s001.zip]

Archive with 1 entries (1 files):
- biology-1377326-supplementary.pdf
